# Supplementary material for: Comparative Y-chromosome analysis among Cypriots in the context of historical events and migrations
Source: PLoS One. 2021 Aug 23;16(8):e0255140. doi: 10.1371/journal.pone.0255140 (PMC8382168; doi:10.1371/journal.pone.0255140)
Supplement: S1 Table — (XLSX) [file pone.0255140.s002.xlsx]

## Sheet: Sheet1
Y haplogroup	rs number	Marker	ISOGG	Forward Primer Sequence	Reverse Primer Sequence	Extension Primer Sequence
E1a	rs2032617	M132	G>T	TCCACAGAATTACTTGAAATAGCCA	TCACCCATACACAAAAATATCTGGA	Sanger Sequencing
E1b1b1	rs375228668	M35.1	G>C	ACGTTGGATGGATAGCAATACTCAGTGTCC	ACGTTGGATGAACTAATCCATGCAGACTT	cTTACCCAGAAAAGAAAAAAATC
E1b1b1a1	rs368977028	M78	C>T	AGGATGGCTGTATGGGTTTCT	AGTGTTCCTTCACCTTTCCTT	Sanger Sequencing
E1b1b1a1b2	rs368511174	V22	T>C	ACGTTGGATGAGCTAGTTTTCTCGTTACCC	ACGTTGGATGTGGACTAGGCAGACATATGG	cTTACCCAGAAAAGAAAAAAATC
E1b1b1b2a1	rs371143248	M123	C>T	ACGTTGGATGGTTAGATTCTGGTGTTGCCC	ACGTTGGATGGTCACAGTATCTGAACTAGC	gaaaAGTATCTGAACTAGCATATCA
E1b1b1b2a1a~	rs373666971	M34	G>T	AACCTCATTGTGGAGAGCACTT	CAGCCAAGGAGCCATGCTAA	Sanger Sequencing
G2	rs4116820	P287	G>T	ACGTTGGATGGCACAAGAGATCACTGCATC	ACGTTGGATGAAAGCCACTGGCACTGAATG	Sanger Sequencing
G2a1	rs750938499	Z6552	G>A	ACGTTGGATGACCTGAACATCAGGCCATAG	ACGTTGGATGAACTGCATCCTCACATGTCC	tCCATAGTGTGGACTACTTGT
G2a2	rs561766566	M3308	C>G	ACGTTGGATGAGTGAGGGAGCTGAAGTAAC	ACGTTGGATGCTTGATGAAGGTGGTTGTGG	TGGGAGCTCCCAATTA
I	rs2032597	M170	A>C	AGGGTTGGCTAGTGGATCTC	GACCACACAAAAACAGGTCCTC	Sanger Sequencing
I1	rs17316597	M450	G>A	ACGTTGGATGCATGACTGCCCAGGTTCTA	ACGTTGGATGCAAGATCCTTTCCCGTGATG	CGTGATGCCCTACCT
I2	rs35547782	L68	C>T	ACGTTGGATGCACACAGATTTTGTGGAACC	ACGTTGGATGCTTAGCCTCACTCCTATAGC	TTGTGGAACCACAGACTAAA
J	rs17315835	P209	T>C	TTGTGGAACCACAGACTAAA	TTGTGGAACCACAGACTAAA	Sanger Sequencing
J1	rs9341313	M267	T>G	ACGTTGGATGATAGCGGATTCGATGGAAGC	ACGTTGGATGTGCAGGCATCAGCTAGATTG	Sanger Sequencing
J1a	rs375539978	Z2392	T>A	ACGTTGGATGTGCAGGTTCGGCAAAACATC	ACGTTGGATGTACAAGATTCTAACCTCCCC	aggGCTCCTGGGGATAAC
J2	rs2032604	M172	T>G	ACGTTGGATGCATTTTTATCCCCCAAACCC	ACGTTGGATGCAGGTACAGAGAAAGTTTGG	Sanger Sequencing
J2a	rs373707621	L559	A>G	ACGTTGGATGTGCCCATGGTTTCATACCTA	ACGTTGGATGACTATCAAGAGATGTTGAG	ATTGAAGTTTAAGTCTTAGCAC
J2b	rs3903	M12	G>T	ACGTTGGATGTCCCGAGTAGCTGGGAACA	ACGTTGGATGAGCCTGAGCAACATAGTGAC	tCAACATAGTGACCCCCAT
L1b	rs376844020	L655	C>T	ACGTTGGATGCTTTCTTATTTTTATTCCCTC	ACGTTGGATGTTGAGCCACTGTACCAATCC	TATTCCCTCCTCCCC
Q2	rs780551375	F1280	C>A	ACGTTGGATGATGACAGATGTGAGTCAGGC	ACGTTGGATGGGATGCTTAGGCATTTTGCG	acaccTTGCGGTTCATTCCT
R	rs2032658	M207	A>G	ACGTTGGATGGGGCAAATGTAAGTCAAGC	ACGTTGGATGGCCAATTAGGTCACTTCAAC	Sanger Sequencing
R1a	rs17250535	M420	T>A	ACGTTGGATGGGCAAACTTTTCATTGCTGG	ACGTTGGATGCTTGCCTTCCAATATGGGAC	GCATCTTTTCATTGGTTTCTAA
R1b	rs9786184	M343	C>A	ACGTTGGATGTATGCAAATGCAGAGTGCCC	ACGTTGGATGTCTTGCTCTTTCCCCAACAC	CCCCACATATCTCCAGGTGT
R1b1a	rs1358368	L389	C>G	ACGTTGGATGAGGACGCATTCCCAGCTTTC	ACGTTGGATGGGTGTGTTACCTGAACATCC	Sanger Sequencing
R2	rs372157627	M479	C>T	ACGTTGGATGTTCCCCTTCCAACAATGGTC	ACGTTGGATGTCCATCAAGGCCTTGGGTAG	CAATGGTCTCCTTTTTGC
T	rs20320	M184	G>A	ACGTTGGATGTGCAGATAGAACAGCTGTAG	ACGTTGGATGTTGCCTTCTCCAAGTTTTGC	GAACAGCTGTAGAAAAATTACGA
T1	rs756850544	PF5641	G>A	ACGTTGGATGATGGCAGGTTCCACTCTTGT	ACGTTGGATGCAAAAAACGACCCCTTTCCC	CAATGGTCTCCTTTTTGC
T2	rs780245732	PH110	G>T	ACGTTGGATGTCACTCAGGCCCCCTTTTTC	ACGTTGGATGAAAGAGGCTGCAGGGAATAG	CTTCTGCCCACACATCG
