# Supplementary material for: Comparative Y-chromosome analysis among Cypriots in the context of historical events and migrations
Source: PLoS One. 2021 Aug 23;16(8):e0255140. doi: 10.1371/journal.pone.0255140 (PMC8382168; doi:10.1371/journal.pone.0255140)
Supplement: S3 Table — (XLSX) [file pone.0255140.s004.xlsx]

## Sheet: Sheet1
Y-STR analysis results in the Maronite Cypriots and Armenian Cypriots
Population	No. of haplotypes	No. of unique haplotypes	Genetic diversity
Maronite Cypriots	57	38	0.977
Armenian Cypriots	56	47	0.996
