# Supplementary material for: Comparative Y-chromosome analysis among Cypriots in the context of historical events and migrations
Source: PLoS One. 2021 Aug 23;16(8):e0255140. doi: 10.1371/journal.pone.0255140 (PMC8382168; doi:10.1371/journal.pone.0255140)
Supplement: S4 Table — (XLSX) [file pone.0255140.s005.xlsx]

## Sheet: Sheet1
		Population1	Population2	Population3	Population4	Population5	Population6	Population7	Population8	Population9
Population1	56	15		3	7			12	1
Population2	54		10		1	1
Population3	327	3		59	40			3	10
Population4	367	1	2	52	78	3	1	4	22
Population5	255		11		6			2	2
Population6	93				1				1
Population7	84	2		9	3	2			2
Population8	502	1		8	24	2	5	1
Population9	95
		56	54	327	367	255	93	84	502	95
		Cyprus [Maronite Cypriots]	Cyprus [Armenian Cypriots]	Cyprus [Greek Cypriots]	Cyprus [Turkish Cypriots]	Armenia [Armenians]	Egypt [Egyptians]	Syria [Syriacs]	Lebanon [Lebanese]	Turkey [Turkish]
	Cyprus [Maronite Cypriots]	0.267857		0.00917431	0.0190736			0.142857	0.00199203
	Cyprus [Armenian Cypriots]		0.185185		0.0027248	0.00392157
	Cyprus [Greek Cypriots]	0.0535714		0.180428	0.108992			0.0357143	0.0199203
	Cyprus [Turkish Cypriots]	0.0178571	0.037037	0.159021	0.212534	0.0117647	0.0107527	0.047619	0.0438247
	Armenia [Armenians]		0.203704		0.0163488			0.0238095	0.00398406
	Egypt [Egyptians]				0.0027248				0.00199203
	Syria [Syriacs]	0.0357143		0.0275229	0.00817439	0.00784314			0.00398406
	Lebanon [Lebanese]	0.0178571		0.0244648	0.0653951	0.00784314	0.0537634	0.0119048
	Turkey [Turkish]
