# Supplementary material for: Comparative Y-chromosome analysis among Cypriots in the context of historical events and migrations
Source: PLoS One. 2021 Aug 23;16(8):e0255140. doi: 10.1371/journal.pone.0255140 (PMC8382168; doi:10.1371/journal.pone.0255140)
Supplement: S5 Table — (XLSX) [file pone.0255140.s006.xlsx]

## Sheet: Sheet1
Additional pairwise genetic distances between Maronite Cypriots and Armenian Cypriots and other countries based on the Y-haplogroup paths
Population	Maronite Cypriots	Armenian Cypriots
Aegean Region, Turkey [Turkish]	0.0996	0.0865
Afghanistan	0.3039	0.064
Albania [Albanian]	0.1024	0.0458
Assiut, Egypt [Egyptian]	0.0499	0.0953
Azerbaijan [Azerbaijani]	0.1243	0.0236
Bagandu, Central African Republic [Biaka Pygmy]	0.276	0.1321
Bahrain	0.0964	0.0422
Beirut, Lebanon [Lebanese]	0.0909	0.0245
Bosnia and Herzegovina [Bosnian]	0.1978	0.0724
Bulgaria [Bulgarian]	0.1666	0.0461
Cameroon [Cameroonian]	0.1649	0.0715
Central Anatolia, Turkey [Turkish]	0.1907	0.018
China [Han]	0.2157	0.113
Croatia [Croatian]	0.2983	0.0655
Egypt [Northern Egyptian, Bahariya Egyptian]	0.0776	0.1148
Eskikoy, Central Anatolia, Turkey [Turkish]	0.2501	0.0439
Ethiopia [Ethiopian_Amhara, Tigray, Other]	0.0477	0.1565
Ethiopia [Jewish]	0.3518	0.216
Iran [Iranian]	0.1206	0.0088
Iraq [Iraqi]	0.1484	0.0061
Israel & Palestinian Authority Area [Arab]	0.0825	0.1175
Israel & Palestinian Authority Area [Samaritan]	0.1156	0.2206
Italy [Italian]	0.1896	0.0241
Ituri, Democratic Republic of the Congo [Mbuti Pygmy]	0.1167	0.0342
Jordan [Arab-Adnanit]	0.186	0.1074
Ljubljana, Slovenia [Slovenian]	0.2769	0.0543
Mediterranean Region, Turkey [Turkish]	0.127	0.0087
Northern Iraq, Iraq [Syrian]	0.2623	0.0243
Northern Israel, Israel [Druze]	0.0798	0.0393
Romania [Romanian]	0.1926	0.0405
Russian Federation [Russian]	0.3515	0.0913
Sanaa, Yemen [Yemeni]	0.0735	0.1453
Serbia [Serbian]	0.1703	0.0661
Southeastern Anatolia, Turkey [Turkish]	0.1646	0.0111
Southern Ural, Russian Federation [Chuvash]	0.2758	0.0725
Tripoli, Libya [Libyan]	0.1699	0.1317
Turkey [Turkish]	0.1536	0.0079
Ulaanbaatar, Mongolia [Mongolian]	0.354	0.1246
Yemen [Yemenite Jews]	0.1475	0.0317
