# Supplementary material for: Comparative Y-chromosome analysis among Cypriots in the context of historical events and migrations
Source: PLoS One. 2021 Aug 23;16(8):e0255140. doi: 10.1371/journal.pone.0255140 (PMC8382168; doi:10.1371/journal.pone.0255140)
Supplement: S7 Table — (XLSX) [file pone.0255140.s008.xlsx]

## Sheet: Sheet1
	E1a	E1b1b*	E1b1b-M78	E1b1b-M123	G2	I2	J1	J2a	J2b	R1a	R1b	R2	T	Others
Armenian Cypriots	0	0.0178571	0	0.0178571	0.107143	0.0357143	0.0892857	0.25	0.0357143	0.0357143	0.285714	0.0535714	0.0535714	0.0179
Maronite Cypriots	0.0350877	0.0526316	0.0526316	0.210526	0.0175439	0.0175439	0.140351	0.263158	0.0175439	0	0.0701754	0	0.0877193	0.0351
Greek Cypriots	0	0.009	0.128	0.131	0.125	0.023	0.087	0.238	0.058	0.029	0.119	0	0.015	0.04
Turkish Cypriots	0	0.003	0.139	0.063	0.142	0.068	0.103	0.203	0.018	0.032	0.068	0.003	0.037	0.127
Armenians Anatolia (Lake Van)	0	0	0.039	0.039	0.078	0.019	0.136	0.272	0.019	0	0.32	0.01	0.039	0.029
Armenians Anatolia (Sasun)	0	0	0	0.029	0.125	0	0.096	0.173	0	0.01	0.154	0.173	0.202	0.038
Armenians Caucasus (Ararat Valley)	0	0	0	0.0545455	0.0909091	0.0272727	0.145455	0.227273	0.00909091	0.00909091	0.372727	0	0.0363636	0.0273
Armenians Caucasus (Gardman)	0	0	0	0.0416667	0.0520833	0.0833333	0.0416667	0.291667	0.03125	0.0520833	0.3125	0	0.0625	0.0313
Egyptians	0.005	0.032	0.219	0.067	0.057	0	0.208	0.014	0.008	0.022	0.059	0.005	0.062	0.24
Lebanese	0	0.167901	0	0	0	0	0	0	0	0.0205761	0.0814815	0.00164609	0	0.7284
Palestinian	0	0.253823	0	0	0	0	0	0	0	0.00917431	0.0642202	0	0	0.6728
Syrian	0	0.119461	0	0	0	0	0	0	0	0.0520231	0.044316	0	0	0.7842
Turks Central Anatolia	0	0	0.025	0.05	0.1	0.05	0.0416667	0.266667	0.00833333	0.0583333	0.175	0.00833333	0.025	0.1917
Turks East Anatolia	0	0	0.064	0.064	0.096	0.008	0.096	0.192	0.048	0.112	0.136	0.016	0.024	0.144
Turks North Anatolia	0	0	0.0267857	0.0446429	0.0982143	0.0357143	0.0892857	0.133929	0.0267857	0.0357143	0.188	0.00892857	0.0178571	0.3113
Turks South Anatolia	0	0	0.030303	0.0909091	0.0909091	0	0.151515	0.181818	0.061	0.0909091	0.212121	0	0.030303	0.0606
Turks West Anatolia	0	0	0.0797546	0.0429448	0.0858896	0.0736196	0.0920245	0.196319	0.0122699	0.0613497	0.147	0.00613497	0.0245399	0.1779
